# Supplementary material for: Emerging fungal pathogen Ophidiomyces ophiodiicola in wild European snakes
Source: Sci Rep. 2017 Jun 19;7:3844. doi: 10.1038/s41598-017-03352-1 (PMC5476567; doi:10.1038/s41598-017-03352-1)
Supplement: Supplementary file 2 — Supplementary Datasheet S1 [file 41598_2017_3352_MOESM2_ESM.xls]

## Sheet: Table S1
Emerging fungal pathogen Ophidiomyces ophiodiicola in wild European snakes
Lydia H. V. Franklinos, Jeffrey M. Lorch, Elizabeth Bohuski, Julia Rodriguez-Ramos Fernandez, Owen N. Wright, Liam Fitzpatrick, Silviu Petrovan, Chris Durrant, Chris Linton, Vojtech Baláž, Andrew A. Cunningham, Becki Lawson
Supplementary Datasheet S1:
Summary of European wild snake samples (all carcasses examined post mortem and skin moults with lesions) tested for Ophidiomyces ophiodiicola by real-time PCR, fungus culture, or subjected to histopathological examination for this study.
Case Number	Species	Location (County, Country)	Date Collected	Specimen examined	Sample tested	Macroscopic skin (or molt) lesions present	PCR Result	Culture Result
XT323-14 / NWHC 45692-01	Vipera berus, common European adder	Derbyshire England (GB)	2014-03-29	carcass PME	swab - ventral scales	-	-	na
XT397-14 / NWHC 45692-02	Natrix natrix, grass snake	Surrey England (GB)	2014-04-16	carcass PME	skin lesion - tissue	+	+	+
XT777-14 / NWHC 45692-03	Natrix natrix, grass snake	Cambridgeshire England (GB)	2014-06-19	carcass PME	swab - ventral scales	-	-	na
XT788-14 / NWHC 45692-04	Natrix natrix, grass snake	Bedfordshire England (GB)	2014-07-04	carcass PME	skin lesion - tissue	+	+	-
XT789-14 / NWHC 45692-05	Natrix natrix, grass snake	Surrey England (GB)	2014-07-05	carcass PME	swab - ventral scales	-	-	na
XT863-14 / NWHC 45692-06	Natrix natrix, grass snake	Oxfordshire England (GB)	2014-07-24	carcass PME	swab - ventral scales	-	-	na
XT078-15 / NWHC 45692-07	Natrix natrix, grass snake	Suffolk England (GB)	2015-01-28	carcass PME	swab - ventral scales and skin lesion - swab	+	-	na
XT220-15 / NWHC 45692-08	Vipera berus, common European adder	Somerset England (GB)	2015-03-14	carcass PME	swab - ventral scales	-	+	na
XT363-15 / NWHC 45692-09	Natrix natrix, grass snake	Surrey England (GB)	2015-04-21	carcass PME	swab - ventral scales	-	-	na
XT499-15 / NWHC 45692-10	Natrix natrix, grass snake	Lincolnshire England (GB)	2015-05-27	carcass PME	swab - ventral scales	-	-	na
XT724-15 / NWHC 45692-11	Natrix natrix, grass snake	Bedfordshire England (GB)	2015-07-05	carcass PME	swab - ventral scales	-	-	na
XT804-15 / NWHC 45692-12	Natrix natrix, grass snake	Suffolk England (GB)	2015-07-12	carcass PME	skin lesion - tissue	+	+	+
XT1231-15 / NWHC 45692-13	Natrix natrix, grass snake	Suffolk England (GB)	2015-09-30	carcass PME	swab - ventral scales	-	-	na
XT1232-15 / NWHC 45692-14	Natrix natrix, grass snake	Suffolk England (GB)	2015-09-30	carcass PME	swab - ventral scales	-	-	na
XT1267-15 / NWHC 45692-15	Vipera berus, common European adder	Norfolk England (GB)	2014-03-13	carcass PME	swab - ventral scales	-	-	na
XT529-12 / NWHC 45692-25	Vipera berus, common European adder	Worcesterhire England (GB)	May 2011	carcass PME	swab - ventral scales	-	-	na
XT432-13 / NWHC 45692-26	Natrix natrix, grass snake	Berkshire England (GB)	2013-05-08	carcass PME	swab - ventral scales	+	+	na
XT290-16 / NWHC 45692-27	Natrix natrix, grass snake	Oxfordshire England (GB)	2016-02-07	carcass PME	swab - ventral scales	-	-	na
XT530-12 / NWHC 45692-28	Vipera berus, common European adder	Worcesterhire England (GB)	2011-08-10	carcass PME	swab - ventral scales	+	-	na
XT531-12 / NWHC 45692-29	Vipera berus, common European adder	Worcesterhire England (GB)	2009-05-01	carcass PME	swab - ventral scales	+	-	na
EF1 / NWHC 45692-16	Natrix natrix, grass snake	Essex England (GB)	summer 2014	moulted skin	moult lesion	+	+	-
EF2 / NWHC 45692-17	Natrix natrix, grass snake	Essex England (GB)	summer 2014	moulted skin	moult lesion	+	+	-
EF3 / NWHC 45692-18	Natrix natrix, grass snake	Essex England (GB)	summer 2014	moulted skin	moult lesion	+	+	-
EF4 / NWHC 45692-19	Natrix natrix, grass snake	Essex England (GB)	summer 2014	moulted skin	moult lesion	+	+	-
EF5 / NWHC 45692-20	Natrix natrix, grass snake	Essex England (GB)	summer 2014	moulted skin	moult lesion	+	+	-
EF6 / NWHC 45692-21	Natrix natrix, grass snake	Essex England (GB)	summer 2014	moulted skin	moult lesion	+	+	-
EF7 / NWHC 45692-22	Natrix natrix, grass snake	Essex England (GB)	summer 2014	moulted skin	moult lesion	+	+	-
GS1 / NWHC 45707-01	Natrix natrix, grass snake	na (GB)	2009	moulted skin	moult lesion	+	-	na
GS2 / NWHC 45707-02	Natrix natrix, grass snake	Hampshire England (GB)	2004-09-19	moulted skin	moult lesion	+	-	na
GS3 / NWHC 45707-03	Natrix natrix, grass snake	Dorset England (GB)	2010-09-03	moulted skin	moult lesion	+	-	na
GS4 / NWHC 45707-04	Natrix natrix, grass snake	Dorset England (GB)	2013-06-20	moulted skin	moult lesion	+	-	na
GS5 / NWHC 45707-05	Natrix natrix, grass snake	Flintshire Wales (GB)	2011-05-15	moulted skin	moult lesion	+	-	na
GS6 / NWHC 45707-07	Natrix natrix, grass snake	Kent England (GB)	2010-08-08	moulted skin	moult lesion	+	-	na
GS7 / NWHC 45707-08,09	Natrix natrix, grass snake	Norfolk England (GB)	2015-06-05	moulted skin	moult lesion	+	+	na
GS8 / NWHC 45707-10,11	Natrix natrix, grass snake	Norfolk England (GB)	2015-05-20	moulted skin	moult lesion	+	+	na
GS9 / NWHC 45707-12,13	Natrix natrix, grass snake	Norfolk England (GB)	2015-06-05	moulted skin	moult lesion	+	+	na
GS10 / NWHC 45707-14,15	Natrix natrix, grass snake	Norfolk England (GB)	2015-06-02	moulted skin	moult lesion	+	+	na
GS11 / NWHC 45707-16,17	Natrix natrix, grass snake	Herefordshire England (GB)	2011	moulted skin	moult lesion	+	-	na
GS12 / NWHC 45707-18	Natrix natrix, grass snake	Dorset England (GB)	2013-07-16	moulted skin	moult lesion	+	-	na
GS13 / NWHC 45707-19,20	Natrix natrix, grass snake	Dorset England (GB)	2012-09-12	moulted skin	moult lesion	+	+	na
GS14 / NWHC 45707-21	Natrix natrix, grass snake	Gwent Wales (GB)	2011-06-30	moulted skin	moult lesion	+	+	na
GS15 / NWHC 45707-22	Natrix natrix, grass snake	Lincolnshire England (GB)	2010-08-28	moulted skin	moult lesion	+	+	na
GS16 / NWHC 45707-23,24	Natrix natrix, grass snake	Dorset England (GB)	2014-06-09	moulted skin	moult lesion	+	-	na
GS17 / NWHC 45707-25	Natrix natrix, grass snake	Dorset England (GB)	2010	moulted skin	moult lesion	+	-	na
GS18 / NWHC 45707-26,27	Natrix natrix, grass snake	Northamptonshire England (GB)	na	moulted skin	moult lesion	+	-	na
GS19 / NWHC 45707-28,29	Natrix natrix, grass snake	Surrey England (GB)	2015-06-18	moulted skin	moult lesion	+	-	na
GS20 / NWHC 45707-30	Natrix natrix, grass snake	Northamptonshire England (GB)	na	moulted skin	moult lesion	+	-	na
GS21 / NWHC 45707-31	Natrix natrix, grass snake	Northamptonshire England (GB)	na	moulted skin	moult lesion	+	-	na
GS22 / NWHC 45707-32	Natrix natrix, grass snake	Northamptonshire England (GB)	na	moulted skin	moult lesion	+	-	na
GS23 / NWHC 45707-33,34	Natrix natrix, grass snake	Northamptonshire England (GB)	na	moulted skin	moult lesion	+	-	na
GS24 / NWHC 45707-35	Natrix natrix, grass snake	South Yorkshire England (GB)	2015-05-21	moulted skin	moult lesion	+	-	na
GS25 / NWHC 45707-36,37	Natrix natrix, grass snake	Cumbria England (GB)	2010-06-22	moulted skin	moult lesion	+	-	na
GS26 / NWHC 45707-38	Natrix natrix, grass snake	Dorset England (GB)	2014-08-08	moulted skin	moult lesion	+	-	na
GS27 / NWHC 45707-39,40	Natrix natrix, grass snake	Surrey England (GB)	2015-06-28	moulted skin	moult lesion	+	+	na
GS28 / NWHC 45707-41,42	Natrix natrix, grass snake	Herefordshire England (GB)	2010-08-12	moulted skin	moult lesion	+	-	na
GS29 / NWHC 45707-43	Natrix natrix, grass snake	Hampshire England (GB)	2004-09-04	moulted skin	moult lesion	+	-	na
GS30 / NWHC 45707-44,45	Natrix natrix, grass snake	Surrey England (GB)	2011-10-01	moulted skin	moult lesion	+	+	na
GS31 / NWHC 45707-46,47	Natrix natrix, grass snake	Hampshire England (GB)	2010-08-19	moulted skin	moult lesion	+	-	na
A1 / NWHC 45707-48	Vipera berus, common European adder	Herefordshire England (GB)	2010	moulted skin	moult lesion	+	-	na
A2 / NWHC 45707-49,50	Vipera berus, common European adder	Herefordshire England (GB)	2010-08-18	moulted skin	moult lesion	+	-	na
A3 / NWHC 45707-51	Vipera berus, common European adder	Durham England (GB)	2010-08-05	moulted skin	moult lesion	+	-	na
A4 / NWHC 45707-52,53	Vipera berus, common European adder	Herefordshire England (GB)	2010-08-12	moulted skin	moult lesion	+	-	na
A5 / NWHC 45707-54,55	Vipera berus, common European adder	Hampshire England (GB)	na	moulted skin	moult lesion	+	-	na
A6 / NWHC 45707-56	Vipera berus, common European adder	Norfolk England (GB)	na	moulted skin	moult lesion	+	-	na
A7 / NWHC 45707-57	Vipera berus, common European adder	Denbighshire Wales (GB)	2011-05-13	moulted skin	moult lesion	+	-	na
A8 / NWHC 45707-58	Vipera berus, common European adder	Ceredigion Wales (GB)	2012-04-16	moulted skin	moult lesion	+	-	na
A9 / NWHC 45707-59,60	Vipera berus, common European adder	na (GB)	2005-04-18	moulted skin	moult lesion	+	-	na
A10 / NWHC 45707-61	Vipera berus, common European adder	na (GB)	2005-04-18	moulted skin	moult lesion	+	-	na
A11 / NWHC 45707-62	Vipera berus, common European adder	na (GB)	2010	moulted skin	moult lesion	+	-	na
A12 / NWHC 45707-63	Vipera berus, common European adder	Surrey England (GB)	2015-06-28	moulted skin	moult lesion	+	-	na
A13 / NWHC 45707-64	Vipera berus, common European adder	Cumbria England (GB)	2012-04-13	moulted skin	moult lesion	+	-	na
A14 / NWHC 45707-65	Vipera berus, common European adder	Gloucestershire England (GB)	2010-08-11	moulted skin	moult lesion	+	-	na
A15 / NWHC 45707-66	Vipera berus, common European adder	Dorset England (GB)	2016-04-26	moulted skin	moult lesion	+	-	na
A16 / NWHC 45707-67	Vipera berus, common European adder	Wiltshire England (GB)	2014	moulted skin	moult lesion	+	-	na
A17 / NWHC 45707-68	Vipera berus, common European adder	Dorset England (GB)	2013-05-20	moulted skin	moult lesion	+	-	na
A18 / NWHC 45707-69	Vipera berus, common European adder	Surrey England (GB)	2015-06-15	moulted skin	moult lesion	+	-	na
A19 / NWHC 45707-70	Vipera berus, common European adder	Dorset England (GB)	2011-04-19	moulted skin	moult lesion	+	-	na
A20 / NWHC 45707-71	Vipera berus, common European adder	Durham England (GB)	2004-09-01	moulted skin	moult lesion	+	-	na
SS1 / NWHC 45707-72,73	Coronella austriaca, smooth snake	Dorset England (GB)	2012-09-12	moulted skin	moult lesion	+	-	na
SS2 / NWHC 45707-74,75	Coronella austriaca, smooth snake	na (GB)	2015-06-16	moulted skin	moult lesion	+	-	na
SS3 / NWHC 45707-76	Coronella austriaca, smooth snake	Dorset England (GB)	2014-08-08	moulted skin	moult lesion	+	-	na
SS4 / NWHC 45707-77	Coronella austriaca, smooth snake	Dorset England (GB)	2013-06-30	moulted skin	moult lesion	+	-	na
SS5 / NWHC 45707-78	Coronella austriaca, smooth snake	Dorset England (GB)	2010-09-03	moulted skin	moult lesion	+	-	na
SS6 / NWHC 45707-79	Coronella austriaca, smooth snake	na (GB)	2015-06-16	moulted skin	moult lesion	+	-	na
SS7 / NWHC 45707-80	Coronella austriaca, smooth snake	Dorset England (GB)	2011-09-15	moulted skin	moult lesion	+	-	na
Czech / NWHC 45707-81	Natrix tessellata, dice snake	South Moravia (Czech Republic)	2016-04-28	moulted skin	moult lesion	+	+	+
XT838/16 / NWHC 45707-82	Natrix natrix, grass snake	Suffolk England (GB)	2016-06-25	carcass PME	skin lesion - tissue	+	+	+
XT1041/16 / NWHC 45707-83	Natrix natrix, grass snake	Somerset England (GB)	2016-07-13	carcass PME	skin lesion - tissue	+	+	+
XT1189/16 / NWHC 45707-84	Natrix natrix, grass snake	Greater London England (GB)	2016-08-07	carcass PME	skin lesion - tissue	+	+	+
XT1186/16 / NWHC 45707-85	Natrix natrix, grass snake	North Yorkshire England (GB)	2016-08-06	carcass PME	swab - ventral scales	-	-	na
XT582-16 / NWHC 46078-18	Natrix natrix, grass snake	West Sussex England (GB)	2016-03-30	carcass PME	skin lesion - tissue	+	-	-
XT601-16 / NWHC 46078-19	Natrix natrix, grass snake	Surrey England (GB)	2016-04-25	carcass PME	skin lesion - tissue	+	+	-
XT1411-16 / NWHC 46078-20	Natrix natrix, grass snake	Somerset England (GB)	2016-08-24	carcass PME	skin lesion - tissue	+	-	-
XT1618-16 / NWHC 46078-21	Natrix natrix, grass snake	Norfolk England (GB)	2016-08-26	carcass PME	swab - ventral scales	-	-	na
XT507-16 / NWHC 46078-22	Vipera berus, common European adder	Cambridgeshire England (GB)	2016-04-07	carcass PME	swab - ventral scales	-	-	na
XT581-16 / NWHC 46078-23	Vipera berus, common European adder	Surrey England (GB)	2016-04-04	carcass PME	swab - ventral scales	-	-	na
XT655-16 / NWHC 46078-24	Vipera berus, common European adder	Cambridgeshire England (GB)	2016-05-12	carcass PME	swab - ventral scales	-	-	na
XT725-16 / NWHC 46078-25	Vipera berus, common European adder	Gwynedd Wales (GB)	2016-05-31	carcass PME	swab - ventral scales	-	-	na
XT643-16 / NWHC 46226-01	Natrix natrix, grass snake	Suffolk England (GB)	2016-05-09	carcass PME	skin lesion - tissue	+	-	-
