# Supplementary material for: Emerging fungal pathogen Ophidiomyces ophiodiicola in wild European snakes
Source: Sci Rep. 2017 Jun 19;7:3844. doi: 10.1038/s41598-017-03352-1 (PMC5476567; doi:10.1038/s41598-017-03352-1)
Supplement: Supplementary file 3 — Supplementary Datasheet S2 [file 41598_2017_3352_MOESM3_ESM.xls]

## Sheet: Table S2
Emerging fungal pathogen Ophidiomyces ophiodiicola in wild European snakes
Lydia H. V. Franklinos, Jeffrey M. Lorch, Elizabeth Bohuski, Julia Rodriguez-Ramos Fernandez, Owen N. Wright, Liam Fitzpatrick, etiology Petrovan, Chris Durrant, Chris Linton, Vojtech Baláž, Andrew A. Cunningham, Becki Lawson
Supplementary Datasheet S2:
Summary of post-mortem examination findings of grass snakes (Natrix natrix) with skin lesions for which histopathological examination was conducted.
Information is provided on the signalment, history, date and location found, and the macroscopic, microscopic and parasitological examination findings.
In addition, results of the Ophidiomyces ophiodiicola real-time PCR, microbiological examination and significance of findings are described.
Unique identifier	Species	Incident history	Date found; county, country	Age and sex; body weight (g) and snout-vent length (mm)	State of carcass preservation	Macroscopic findings - skin lesions	Macroscopic findings - other	Parasitological findings	Microscopic findings	Ophidiomyces ophiodiicola rtPCR	Microbiological examination	Significance of O. ophiodiicola, if detected	Likely cause of death
XT804-15	Grass snake	Observed lethargic in exposed site for three consecutive days in rural location; taken into care on welfare grounds and died in 48 hours.	July 2015; Suffolk, England*	Adult female; 144 g 830 mm	Fresh; mild autolysis	Approximately 10% of the ventral scales of the head and body have fairly well demarcated, 1-5 mm diameter, brown, slightly raised lesions with an irregular surface particularly along the scale edges.	Thin body condition; tented scales consistent with dehydration.	SI wet prep: several small nematode larvae (species unconfirmed)	Skin - Epidermal necrosis, moderate - Epidermal thickening - Dermatitis, mild to moderate - Intra-lesional fungal hyphae and arthroconidia Lung - Nematodes (scarce; incidental) Tongue, oesophagus, stomach, intestine, splenopancreas, liver, trachea, heart, kidney, thyroid, oviduct, ovary: - NSF - PMA	Skin lesion positive (& pan fungal D1-D2 region of rRNA positive)	Skin lesion isolated O. ophiodiicola. Liver and small intestinal contents, NSF.	SFD, likely significant	SFD, cachexia and dehydration
XT601-16	Grass snake	Found dead.	March 2016, Surrey, England	Adult female; NA 650 mm	Fresh; advanced decomposition	Severe flaking of skin scales, possible dysecdysis. Six well-demarcated, raised areas at margins of ventral body scales (1-15 mm diameter) with roughened surface and tan to pink discolouration. Focal wound on the left lateral side of the cranial carcass circa 3 cm long, exposing the ribs and associated swelling and reddening of the surrounding soft tissue.	Normal body condition; coelomic cavity fat weighs 2.4 g. Rib fractures and muscle damage.	SI wet prep negative	Skin - Epidermal and dermal necrosis, moderate to severe - Epidermal thickening - Dermatitis and myositis, moderate to severe - Intra-lesional fungal hyphae and mixed bacteria Intestine - Intestinal metazoan parasites (larvae and eggs), focal Liver, kidney, ovary, trachea, heart, fat: - NSF - PMA (moderate to severe)	Skin swab positive; skin lesion positive	Skin lesion no O. ophiodiicola isolated. Liver and small intestinal contents, NSF.	SFD, likely significant	SFD and trauma (possible predation)
XT838-16	Grass snake	Found dead.	June 2016, Suffolk, England*	Adult female; 154 g 710 mm	Fresh; moderate decomposition	Scale edges along circa 10% of the ventral aspect of head and body have fairly well demarcated, pink to brown areas of discolouration with irregular surface, often with frayed and irregular edges; most severe on rostral 50% of body length. There are two areas of disrupted scales (2 x 2 mm), suspect puncture wounds due to predation. Diffuse opacity of right spectacle.	Thin body condition; small amount of coelomic cavity fat only. Wasted epaxial muscle. Skin tenting and urates in ureter and kidneys suggestive of dehydration.	SI wet prep negative	Skin - Epidermal and dermal necrosis, moderate to severe - Epidermal thickening - Dermatitis and myositis, moderate to severe - Intra-lesional fungal hyphae and arthroconidia and mixed bacteria Eyes -Spectaculitis Lung - Intrafaveolar oedema, mild Coelom - Metazoan parasite, focal (incidental) Liver, heart, lung, fat, GIT, gonad, trachea, thyroid: -NSF -PMA (moderate to severe)	Skin swab positive	Skin lesion isolated O. ophiodiicola. Liver and small intestinal contents, NSF.	SFD, likely significant	SFD, cachexia, dehydration and suspect predation
XT1041-16	Grass snake	Presented as wildlife casualty, euthanasia on welfare grounds.	July 2016, Somerset England	Adult female; 105 g 830 mm	Frozen; moderate decomposition	Marked skin flaking due to decomposition and/or dysecdysis, particularly on caudal half of body on dorsal and ventral aspects. Affecting around 1/3 of the ventral body scales, along the margins, are pink to brown areas of discolouration, that are thickened and have an irregular surface. The scale edges are misshapen. The left spectacle is diffusely cloudy.	Thin body condition; wasted epaxial muscle. Skin tenting suggestive of dehydration. Euthanasia artefact.	SI wet prep negative	Skin - Epidermal thickening and necrosis, mild to moderate - Dermatitis, mild - Intra-lesional fungal hyphae and arthroconidia and bacteria Liver, kidney, GIT, heart, trachea, oesophagus, lung, brain: - NSF - PMA (moderate to severe)	Skin swab positive; skin lesion positive	Skin lesion isolated O. ophiodiicola. Liver and small intestinal contents, NSF.	SFD, likely significant	SFD, cachexia, dehydration and euthanasia
XT1189-16	Grass snake	Found dead, suspect killed by electrocution.	August 2016; Greater London, England	Adult female; 143 g 700 mm	Frozen; mild autolysis	Circa 20% of ventral scales in first 20% of body length have irregular margins, some with small areas of dark brown thickening and discolouration.	Normal body condition; coelomic cavity fat 9.5 g. Recently ingested gastric contents. Mild spinal deformity, incidental.	SI wet prep negative	Skin -Epidermal thickening and necrosis, minimal - Intra-lesional fungal hyphae Liver, heart, splenopancras, kidney, trachea, lung, fat ovary, GIT, thyroid, brain, head: - NSF - PMA (moderate to severe)	Skin swab positive	Skin lesion isolated O. ophiodiicola. Liver and small intestinal contents, NSF.	SFD, likely incidental	Reported electrocution
XT582-16	Grass snake	Found dead in basking location at base of tree.	March 2016; West Sussex, England	Adult female; 113 g 705mm	Frozen; moderate decomposition	Focal skin lesion (5.4 x 6mm) on the cranial aspect of the body with associated reddening, suspect puncture wound. Skin laceration of right nostril with associated reddening of surrounding soft tissues. Area with circa three areas of brown discolouration (0.5 x 0.5mm, 2 x 3 mm, 1.5 x 2 mm) with an irregular surface within the ventral body scales of the neck, circa 2 cm caudal to the head.	Normal body condition; coelomic cavity fat weighs 1.2 g. Skull fracture associated with nostril wound. Right eye missing. Tracheal rupture associated with wound.	SI wet prep moderate number of nematode ova	Head: - Dermatitis and myositis, severe, with necrosis and with intralesional Gram-positive bacteria Skin: - Epidermal and dermal necrosis, moderate - Epidermal thickening - No fungal organisms or acid fast bacteria. Oesophagus, GIT, heart, thyroid, ovary, fat, trachea, lung, kidney, liver: - NSF - PMA	Skin swab negative; skin lesion negative	Liver and small intestinal contents, NSF.	NA	Trauma (possible predation) and bacterial dermatitis and myositis
XT643-16	Grass snake	Found dead on road.	May 2016, Suffolk, England	Adult male; 90 g 610 mm	Fresh; moderate decomposition	Four wounds in body cavity with rupture and protrusion of internal organs and damage to vent. Skin lesions on the edge of the scales at the lateral aspect of the caudoventral body (6 x 2mm) and at the lateral aspect of 8th scale proximal to the vent, with brown discolouration and an irregular surface.	Normal body condition. Crush injuries; internal haemorrhage, liver rupture, multiple rib fractures.	SI wet prep negative	Skin: - Epidermal necrosis, moderate - Epidermal thickening - Dermatitis and myositis, mild - Intra-lesional mixed bacteria and fragments of suspected fungal hyphae - No arthroconidia observed Head: - Haemorrhage, moderate Kidney: - Nephritis, mild with intralesional Gram-negative bacteria - No fungal organisms or acid fast bacteria identified Intestine: - Enteritis, mild, focal with intralesiona…	Skin lesion negative; skin lesion swab negative	Liver and small intestinal contents, NSF.	NA	Trauma, skin lesions (likely bacterial aetiology) considered incidental finding, kidney lesions equivocal significance
XT1411-16	Grass snake	Found dead entangled in netting.	August 2016; Somerset, England	Adult female; 179 g 750 mm	Frozen; mild autolysis	Numerous fly eggs clustered along ventral scales, particularly on cranial 1/3rd of body. Multiple (>12) fairly well demarcated, skin lesions affecting the ventral scales with brown discolouration. Lesions affect scales and their margins and are sometimes depressed.	Normal body condition, coelomic fat weighs 19.1 g. Skin tenting and sunken eyes, ureters filled with urates; suspect dehydration.	SI wet prep negative	Skin: - Epidermal necrosis, mild - Epidermal thickening, mild - Intra-lesional mixed bacteria and fungal hyphae, infrequent - No arthroconidia observed Ovary, kidney, liver, heart, lung, trachea, fat, brain, stomach, intestine, pancreas: - NSF - PMA	Skin swab negative; skin lesion negative	Skin lesion no O. ophiodiicola isolated. Liver and small intestinal contents, NSF.	NA	Entanglement, secondary skin damage and suspected dehydration
NA not applicable
SI small intestinal contents
NSF no significant findings
PMA post mortem autolysis
SFD snake fungal disease
GIT gastrointestinal tract
* denotes snakes submitted from same site
